# Supplementary material for: An Innovative Scoring System to Select the Optimal Surgery in Breast Cancer after Neoadjuvant Chemotherapy
Source: J Pers Med. 2023 Aug 21;13(8):1280. doi: 10.3390/jpm13081280 (PMC10455579; doi:10.3390/jpm13081280)
Supplement: Supplementary file 1 [file jpm-13-01280-s001.zip]

Archive with 1 entries (1 files):
- jpm-2504816-supplementary.pdf
